# Supplementary material for: Development and Validation of an RNA-Binding Protein-Based Prognostic Model for Ovarian Serous Cystadenocarcinoma
Source: Front Genet. 2020 Oct 15;11:584624. doi: 10.3389/fgene.2020.584624 (PMC7593419; doi:10.3389/fgene.2020.584624)
Supplement: Supplementary file 1 [file Data_Sheet_1.ZIP]

Archive with 3 entries (2 files):
- Supplementary files/
- Supplementary files/down.xls.txt
- Supplementary files/up.xls.txt
