# Supplementary material for: Development and Validation of an RNA-Binding Protein-Based Prognostic Model for Ovarian Serous Cystadenocarcinoma
Source: Front Genet. 2020 Oct 15;11:584624. doi: 10.3389/fgene.2020.584624 (PMC7593419; doi:10.3389/fgene.2020.584624)
Supplement: Supplementary file 1 [file Data_Sheet_1.ZIP › Supplementary files/down.xls.txt]

gene
PSMA6
MSI2
RBMS1
RBMS3
RBFOX2
RBFOX3
SRSF10
METTL3
YTHDC1
ZNF326
ELAVL2
ZGPAT
CLASRP
TOP3B
NCBP2L
SMG9
RBM28
YTHDC2
DHX36
MRPL53
ZC3H12B
GNL1
EEF1G
DRG2
TRMU
DZIP1
DZIP1L
EIF2D
ZNF638
THOC2
RNASEK
IPO4
CAPRIN2
TIA1
MRPL38
ADAT2
SRSF11
SREK1
EXOSC7
EXOSC8
ZC3H7A
DAZ1
FBXO17
MTHFSD
POLR2J2
POLR2J3
SAFB2
SAFB
SLTM
PWP2
ZCCHC2
THUMPD2
SUGP2
SFSWAP
PTRH1
INTS8
KHNYN
PAN2
TNRC6A
NGDN
RBM19
RBM6
RBM5
RNASE10
RPS19BP1
PRPF3
ZCCHC24
MRPS24
RBBP6
RPS27L
SMAD2
SMAD9
SMAD4
PRPF39
ADAD1
ADAD2
CLK3
CLK4
CLK1
EIF4A1
EIF2B5
MTG1
TDRD10
ENDOV
MRRF
DIS3L2
MOV10L1
AFF3
MATR3
CIRBP
DND1
RBM20
DHX58
HABP4
THOC1
INTS10
RPS29
U2AF1
U2AF1L4
TDRD6
EEF1D
SIDT2
TRMT44
TCERG1
NXF2B
PIWIL2
PIWIL4
HARS
PCBP3
UNKL
RPL17
SARS2
DDX39B
RNASE4
ANG
RBMXL2
RBMXL3
RBMY1A1
RBMY1B
RBMY1D
RPL26
EIF3C
EIF3CL
SRRM3
DHX38
CSDC2
RNPC3
MRPS18C
SRP19
AKAP17A
DDX19A
DDX19B
ANKHD1
THOC5
ZC3H14
PTGES3L-AARSD1
AARSD1
SRRM1
PPAN
DDX55
EIF1AY
PPARGC1A
UPF3A
IGHMBP2
VARS2
ATXN2
PPWD1
CTIF
LUC7L2
LUC7L3
LUC7L
ENOX1
RBPMS
RNASE11
RBM34
ENDOU
RRP8
PTCD3
HNRNPA1L2
DDX47
TEP1
DDX3Y
DDX4
NOL12
FTO
PCF11
NPM2
TDRD3
ERN1
SMN1
SMN2
MRPL46
RPS15A
RBM11
TSEN2
PTBP2
POLR2F
KIAA0391
ZFC3H1
SNRNP35
TRDMT1
CARS2
CELF2
CELF5
CELF6
DDX43
FIP1L1
RBM39
RBM23
CPEB1
CACTIN
SECISBP2
TARSL2
DDX60L
PABPC1L2B
PABPC5
RNASEH2B
RNASEL
MECP2
NR0B1
EWSR1
EDC4
RPS4Y1
KRR1
UTP6
SRSF5
PPIE
BICC1
ISG20
ARHGEF28
PRPF40B
NOL8
MTO1
ZCCHC8
RANBP17
EED
DDX51
RPS23
HNRNPH1
ARL6IP4
SMG6
LRRFIP2
EIF4E
RPL36A
INTS6
SETD7
DNAJC17
WDR61
PDCD4
NOVA1
CCNT2
SARNP
RBM4
RBM4B
BAZ2B
RPL31
MRPL23
