# Supplementary material for: Development and Validation of an RNA-Binding Protein-Based Prognostic Model for Ovarian Serous Cystadenocarcinoma
Source: Front Genet. 2020 Oct 15;11:584624. doi: 10.3389/fgene.2020.584624 (PMC7593419; doi:10.3389/fgene.2020.584624)
Supplement: Supplementary file 1 [file Data_Sheet_1.ZIP › Supplementary files/up.xls.txt]

gene
TRIM71
FARS2
FDXACB1
ZNF579
RPF1
MRPS34
CDC5L
MSI1
ZNFX1
DBR1
SRSF8
STAU1
WDR3
CNOT11
METTL2A
ELAVL3
ELAVL4
GEMIN5
MKRN3
NOA1
NOL10
GATC
MRPL19
ZC3H12D
ZC3H12A
TRMT5
RPP25L
RPP38
CD3EAP
RDM1
BYSL
ZNF622
RNASEH1
DARS2
GLE1
HENMT1
ENDOG
TRMT10C
TRMT10A
PELO
RTCA
BOP1
ZC3H3
APOBEC2
APOBEC3H
PATL1
EIF5AL1
MRPL47
BOLL
WDR43
MAEL
RRP1B
ZC3HAV1
MRPS17
UHMK1
NUP153
POLR2L
XRN2
TDRD5
TSEN15
MRPS12
CLP1
EXOSC4
EXOSC6
HINT3
RRP9
TNRC6B
MRPL15
TDRKH
OASL
OAS1
OAS2
OAS3
MYEF2
CALR3
TRMT6
APOBEC4
MBNL3
PUS7
PUS7L
MRPS18A
SLBP
SMAD6
LSM3
IGF2BP1
IGF2BP2
IGF2BP3
NSUN7
RPUSD1
MRTO4
SMG8
GAPDH
TNPO3
MRPS35
GPKOW
SETD1A
SRBD1
NOP10
RBM46
RBM47
GNL3L
RPL10L
DDX58
IFIH1
CCDC86
C2orf15
MRPL30
BARD1
RNF113B
RNF113A
LENG9
RANBP6
DNMT3B
ZC3HAV1L
SIDT1
YTHDF1
ILF2
STRBP
MRPL35
RRS1
PIWIL1
POP7
ZCCHC3
MRPL50
RNASE2
RNASE3
RNASE6
XPOT
RBMXL1
EEF2K
MRPS26
HEXIM1
PIH1D3
NXT2
NXT1
ABT1
EXOSC5
AIMP2
BZW2
PARS2
HELZ2
NUFIP1
PURB
AGO1
EZH2
ZMAT3
CPSF3
POLR2D
MRPL44
INTS5
EIF2AK1
EIF2AK2
CPSF4L
CSTF2
CSTF2T
URB2
PPARGC1B
PHF5A
RBM38
INTS7
PPIH
C9orf129
MRPS10
NIP7
RPL3L
EEF1A2
AAR2
ERI1
ERI3
TFAM
UTP14C
TRUB1
PRIM1
HNRNPAB
MRPL3
DDX28
TFB2M
DENR
HNRNPCL1
FASTKD5
SNRPB
YRDC
POLR2K
ERN2
PIH1D2
PUS3
UTP3
PTBP3
MRPL39
TLR7
TLR8
TLR3
BRCA1
DQX1
EEFSEC
ZNF473
CELF4
MRPL14
ESF1
PABPC3
PABPC4L
MEX3A
MEX3D
GEMIN7
FARSB
RBM15B
RBM15
DNAAF2
FARSA
RPL39L
PARP4
FBLL1
ZCCHC17
ADAT3
SNIP1
GUF1
TERT
TGS1
POP1
ZNF239
ZFR2
YBX2
THOC6
BCDIN3D
TRMT12
ZNF385A
RBM18
LCMT2
RNASEH2A
ESRP1
ESRP2
NOL9
SRFBP1
RPP40
PDE12
CNOT6
EIF4E1B
CTU1
DDX21
SCAF1
EXO1
RNGTT
NANOS1
NANOS2
NANOS3
LSM2
IFIT1
IFIT2
IFIT5
IFIT1B
IFIT3
NOVA2
YARS2
LIN28A
LIN28B
EIF2S2
PNO1
QRSL1
WARS2
SF3B4
TOP1
MARS2
MTIF2
FASTKD1
